# Supplementary material for: The Prevalence and Risk Factors of Acute Kidney Injury during Colistin Therapy: A Retrospective Cohort Study from Lebanon
Source: Antibiotics (Basel). 2023 Jul 13;12(7):1183. doi: 10.3390/antibiotics12071183 (PMC10376607; doi:10.3390/antibiotics12071183)
Supplement: Supplementary file 1 [file antibiotics-12-01183-s001.zip]

Archive with 1 entries (1 files):
- antibiotics-2491411-supplementary.pdf
